# Supplementary material for: Health Safety Assessment of Ready-to-Eat Products Consumed by Children Aged 0.5–3 Years on the Polish Market
Source: Nutrients. 2022 Jun 1;14(11):2325. doi: 10.3390/nu14112325 (PMC9183086; doi:10.3390/nu14112325)
Supplement: Supplementary file 1 [file nutrients-14-02325-s001.zip]

Archive with 1 entries (1 files):
- nutrients-1735745-supplementary.pdf
